# Supplementary material for: VISTO: An open-source device to measure exposure time in psychological experiments
Source: MethodsX. 2021 Jun 22;8:101427. doi: 10.1016/j.mex.2021.101427 (PMC8374506; doi:10.1016/j.mex.2021.101427)
Supplement: Supplementary file 1 [file mmc1.zip › ExpTime.ino]

/***
 *
 * VISTO DAQ sketch Debug Version with Serial data transmission
 *
 ***/

/* import LCD library to display text
 * on LCD panel 16 col x 2 row */
#include <LiquidCrystal.h>

/* create lcd object */
LiquidCrystal lcd(12, 11, 9, 8, 7, 6);

/* Arduino Digital PIN 2 (interrupt 0)
 * Onset Stim Signal*/
const byte trigParPort = 2;
/* Arduino Digital PIN for button
 * to set display level of white */
const byte btnWhite = 4;
/* Arduino Digital PIN for button
 * to set display level of black */
const byte btnBlack = 5;
/* number of analog value acquired to calibration of white and
 * black signals */
const byte sizeCalib = 200;
/* minimum duration of detectable white stim in micros*/
const uint32_t timeMinNotBlack = 2000;
/* minimum duration of ISI in micros*/
const uint32_t timeMinBlack = 100000;

/* back and white pressed state variables*/
boolean pressedWhite = false;
boolean pressedBlack = false;
/* threshold from reference value to
 * detect new state */
byte threshold;
/* arrays to store white and black
 * begin and end values (a/d 8 bit) */
byte whiteRef[2] = {255, 0}; // min and max white values
byte blackRef[2] = {255, 0}; // min and max black values

/* matrix of time begin , end of 2 consecutive stims (microseconds)
 * whiteTime[j][0] stim j begin */
volatile long whiteTime[2][2] = {{0, -1}, {0, -1}};
/* blackTime[j][0] stim j begin */
volatile long blackTime[2][2] = {0};
volatile byte stateCurrent = 2;
/* set old state to 2 to start recording
 * a white or a black begin event */
volatile byte stateOld;
/* track state level reached:
 *  - to determine algorithm of stimulus duration
 *  - to deny rebounce after fall transition */
volatile byte stateMax = 1;
/* trigger time. 0 if no trigger*/
volatile long triggerTime = 0;
uint32_t timeTrig2Stim;
uint32_t timeStim;
uint32_t timeISI;

//check varialbles
boolean startStateDef = false;
boolean startConfig = false;

//variables modified inside interrupt
//
volatile byte avalConf[2] = {0};
/* boolean variable to trigger LCD and Serial
 * data transimission*/
volatile boolean isTrialReady = false;
/* index of analogical values recorded for calibration
 * and configuration of black and white signals */
volatile byte indexCalib = 0;
// j-th stim
volatile byte j = 0;
// k-th stim
volatile byte k = 1;

void setup() {
  pinMode(trigParPort, INPUT);
  pinMode(btnWhite, INPUT_PULLUP);
  pinMode(btnBlack, INPUT_PULLUP);
  /* set function "beginReading" on
   * Onset Stim Signal */
  attachInterrupt(0, beginReading, RISING);
  //  set up the LCD's number of columns and rows:
  lcd.begin(16, 2);
  lcd.clear();
  /* set arduino registers to start
   * continuos acquisition of data at 8 bit
   * at constant rate of 2 kHz per sample */
  cli();
  //  set timer1 interrupt at 2KHz
  TCCR1A = 0; // set entire TCCR1A register to 0
  TCCR1B = 0; // same for TCCR1B
  TCNT1 = 0;  //initialize counter value to 0
  //  set compare match register for 2KHz increments
  ICR1 = 999; // = (16*10^6) / (8*2000) - 1 (must be <65536)
  // Set CS11  bits for 8 prescaler
  TCCR1B |= (1 << CS11);
  // turn on CTC mode
  TCCR1B |= (1 << WGM13) | (1 << WGM12);
  // Timer/Counter1, Output Compare B Match Interrupt Enable
  TIMSK1 |= (1 << OCIE1B);
  //  Arduino Mega ADMUX bits
  //  AVCC with external capacitor at AREF pin, Left Adjust Result, ADC channel "0"
  ADMUX = (0 << REFS1) | (1 << REFS0) | (1 << ADLAR);
  ADCSRA = (1 << ADPS2);                //  1 MHz clock (13 clock x conversion = 77 KHz)
  ADCSRB = (1 << ADTS2) | (1 << ADTS0); // Timer/Counter1 Compare Match B
  DIDR0 = 1 << ADC0D;                   // Digital Input Disable Register 0 analog input pins
  //  enable ADC, start conversion, enables auto triggering of the ADC, enables the ADC interrupt
  ADCSRA |= (1 << ADEN) | (1 << ADSC) | (1 << ADATE) | (1 << ADIE);
  sei(); // set interrupt flag
  lcd.clear();
  lcd.print("VISTO DAQ");
  /* Serial init (speed) */
  Serial.begin(1000000);
}

/* code executed continuously to
 *  - check button press for setting white  and black
 *  - print levels of black and white
 *  - print data of subsequent sequences of "black ISI" and "white stim"*:
 *      timeISI: duration of black from previous Trial End to actual Stim Begin
 *      timeStim: duration of Stim
 *
 *  * This sequence allows for a duration of stim equal to 1 refresh frame because the
 *    writing of data on LCD takes place during the longer ISI (that is of at least 100ms)*/
void loop() {
  /* continuosly chek press button white and black
   * for new configuration of levels of white and black */
  if (!digitalRead(btnWhite)) {
    pressedWhite = true;
    conf();
  }
  if (!digitalRead(btnBlack)) {
    pressedBlack = true;
    conf();
  }

  /* when collected sizeCalib values of white or black levels
   *  max and min values are stored and printed to lcd */
  if (indexCalib == sizeCalib) {
    if (pressedWhite) {
      whiteRef[0] = avalConf[0]; // min value of white
      whiteRef[1] = avalConf[1]; // max value of white
      pressedWhite = false;
      if (blackRef[0] != 255) {
        /* Check if ref values satisfy constraints*/
        check();
      }
    } else {
      blackRef[0] = avalConf[0]; // min value of black
      blackRef[1] = avalConf[1]; // max value of black
      pressedBlack = false;
      if (whiteRef[1] != 0) {
        /* Check if ref values satisfy constraints*/
        check();
      }
    }

    startConfig = false;
    indexCalib = 0;

    /* lcd print black and white min and max*/
    lcd.clear();
    lcd.setCursor(0, 0);
    lcd.print("Black");
    lcd.setCursor(6, 0);
    lcd.print(blackRef[0]);
    lcd.setCursor(10, 0);
    lcd.print(blackRef[1]);
    lcd.setCursor(0, 1);
    lcd.print("White");
    lcd.setCursor(6, 1);
    lcd.print(whiteRef[0]);
    lcd.setCursor(10, 1);
    lcd.print(whiteRef[1]);

    /* Serial Comunication */
    Serial.print(blackRef[0]);
    Serial.print(" ");
    Serial.print(blackRef[1]);
    Serial.print(" ");
    Serial.print(whiteRef[0]);
    Serial.print(" ");
    Serial.print(whiteRef[1]);
    Serial.println();

    Serial.print("timeITI_us");
    Serial.print(",");
    Serial.print("timeStim_us");
    Serial.print(",");
    Serial.print("blackStart_us");
    Serial.print(",");
    Serial.print("blackEnd_us");
    Serial.print(",");
    Serial.print("whiteStart_us");
    Serial.print(",");
    Serial.print("whiteEnd_us");
    Serial.print(",");
    Serial.print("triggerTime_us");
    Serial.println();
    delay(1000);
    sei();
  }

  /* write new data of stim duration to LCD and Serial Port
   * during black ISI (supposed al least 100ms)
   * time black may be from Trigger (T on LCD)
   * or from last black begin event*/
  if (isTrialReady) {
    lcd.clear();
    if (triggerTime) {
      /*if trigger is enabled timeISI is calculated as:
       * Black End event - tigger event */
      timeISI = blackTime[j][1] - triggerTime;
    } else {
      /* else timeISI is calculated as:
       * Black End event - Black Begin event of previous trial*/
      timeISI = blackTime[j][1] - blackTime[j][0];
    }
    /* Stim duration is calculated as:
     * Black Begin event - Black End event of this trial*/
    timeStim = blackTime[k][0] - blackTime[j][1];
    /* if time start is from trigger and not last black end
     * print "T" on LCD */
    if (triggerTime) {
      lcd.setCursor(5, 0);
      lcd.print("T");
    }
    lcd.setCursor(0, 0);
    lcd.print(int(timeISI / 1000));
    lcd.setCursor(0, 1);
    lcd.print(int(timeStim / 1000));

    /* Serial Transimssion */
    Serial.print(int(timeISI / 1000));
    Serial.print(",");
    Serial.print(int(timeStim / 1000));
    Serial.print(",");
    Serial.print(blackTime[j][0]);
    Serial.print(",");
    Serial.print(blackTime[j][1]);
    Serial.print(",");
    Serial.print(whiteTime[j][0]);
    Serial.print(",");
    Serial.print(whiteTime[j][1]);
    Serial.print(",");
    if (triggerTime) {
      Serial.print(triggerTime);
      triggerTime = 0;
    }
    Serial.println();
    isTrialReady = false;
     j = k;
    k = (j + 1) % 2;
    stateMax = 1;
    sei();
  }
}

void beginReading() {
  /*  black begin event */
  triggerTime = micros();
}

/* Interrupt routine ADC ready */
ISR(ADC_vect) {
  /* digital conversion of current read value */
  byte aval = ADCH;
  /* time of digital conversion */
  uint32_t timeADC = micros();

  /* code executed to set minimum and maximum levels of
   * white and black light (oscillating values due to noise)
   * sizeCalib samples that at 2 KHz per sample span 100 ms time.
   * ATTENTION: oscillation of min and max values in repeated measures
   * means noise interference of frequency lower than 10 Hz.
   * DO NOT USE VISTO in that situation*/
  if (startConfig) {
    if (indexCalib < sizeCalib) {
      if (aval < avalConf[0]) {
        avalConf[0] = aval;
      } else if (aval > avalConf[1]) {
        avalConf[1] = aval;
      }
      indexCalib++;
    } else {
      cli();
    }
  /* codes to define 3 states for the system:
   *  state 1: signal lower than black max + thresold
   *  state 2: signal between black max + threshold and white min - threshold
   *  state 3: signal higher than white min - threshold */
  } else if (startStateDef) {
    /* control if state 1 has been reached */
    if (aval < (blackRef[1] + threshold) and stateOld != 1) {
      stateCurrent = 1;
      switch (stateOld) {
        case 3:
          /*stop recording data to avoid overwrite of time values */
          cli();
          /* state 3->1 white end event */
          whiteTime[j][1] = timeADC;
          /* state 3->1 begin event */
          blackTime[k][0] = timeADC;
          /* enable write new data of stim durationto to LCD */
          isTrialReady = true;
          stateOld = stateCurrent;
          break;
        case 2:
          /* with correct settings of white it's impossible to have stim duration < of 2 ms
           * also with one refreshframe on CRT Monitor. Other transition are due to rebounce
           * during rise or fall of signal  */
          if (timeADC - blackTime[j][1] > timeMinNotBlack) {
            /*stop recording data to avoid overwrite of time values */
            cli();
            /* if state 3 has not been reached overwrite old time value of white end event */
            if (stateMax < 3) {
              whiteTime[j][0] = -1;
              whiteTime[j][1] = -1;
            }
            /* state 2->1 black begin event */
            blackTime[k][0] = timeADC;
            /* enable write new data of stim duration to to LCD */
            isTrialReady = true;
            stateOld = stateCurrent;
          } else {
            stateCurrent = stateOld;
          }
          break;
      }
    /* control if state 2 has been reached */
    } else if (
               aval > blackRef[1] + threshold and
               aval < (whiteRef[0] - threshold) and
               stateOld != 2) {
      stateCurrent = 2;
      if (stateMax < stateCurrent) {
        stateMax = 2;
        switch (stateOld) {
          case 1:
            /* condition for 1->2 transition:
             * minimum black time duration reached of timeMinBlack ms */
            if (timeADC - blackTime[j][0] > timeMinBlack) {
              /* state 1->2 black end event */
              blackTime[j][1] = timeADC;
              stateOld = stateCurrent;
            } else {
              stateCurrent = stateOld;
            }
            break;
          /* state 3->2 record a white end event.
           * need to record the last event, so no
           * need to check previus transitions 3->2
           * on same sequence */
          case 3:
            /* if state 3->2 white end event
             * last transition is recorded*/
            whiteTime[j][1] = timeADC;
            stateOld = stateCurrent;
        }
      }
    /* control if state 3 has been reached */
    } else if (
               aval > (whiteRef[0] - threshold) and
               stateOld != 3) {
      stateCurrent = 3;
      stateMax = 3;
      switch (stateOld) {
        case 1:
          /* state 1->3 black end event */
          blackTime[j][1] = timeADC;
          /* state 1->3 white begin event */
          whiteTime[j][0] = timeADC;
          break;
        case 2:
          /* if state 2->3 occurs first time in this sequence,
           * record first transition */
          if (whiteTime[j][0] < blackTime[j][1]) {
            /* state 2->3 white begin event */
            whiteTime[j][0] = timeADC;
          }
          break;
      }
      stateOld = stateCurrent;
    }
  }
}

// reset  OCF1B
ISR(TIMER1_COMPB_vect) {
}

void conf() {
  delay(500);
  avalConf[0] = 255;
  avalConf[1] = 0;
  indexCalib = 0;
  startConfig = true;
}

void check() {
  // calculate threshold as 10% of AD units between black and white values
  threshold = (byte)((float)(whiteRef[0] - blackRef[1]) * .1);
  Serial.print("threshold");
  Serial.print(",");
  Serial.println(threshold);
  /* white min - thresold must be larger than black max + thresold !
   * else reset ref value to intial values*/
  if (threshold < 5) {
    String errorConfig = "White Min too low, please repeat configuration...";
    int iLength = errorConfig.length();
    for (int i = 0; i < iLength; i++) {
      lcd.clear();
      delay(250); // 2021.05.26 waiting added to avoid carryover effect
      lcd.setCursor(0, 0);
      lcd.print(errorConfig.substring(i, i + 15));
      delay(200); // 2021.05.26 waiting time modified from 500 ot 200 ms
    }
    whiteRef[0] = 255;
    whiteRef[1] = 0;
    blackRef[0] = 255;
    blackRef[1] = 0;
    startStateDef = false;
  } else {
    startStateDef = true;
    /* initialize state*/
    if (pressedWhite) {
      whiteTime[j][0] = micros();
      stateOld = 3;
    } else {
      blackTime[j][0] = micros();
      stateOld = 1;
    }
  }
}
