# Supplementary material for: VISTO: An open-source device to measure exposure time in psychological experiments
Source: MethodsX. 2021 Jun 22;8:101427. doi: 10.1016/j.mex.2021.101427 (PMC8374506; doi:10.1016/j.mex.2021.101427)
Supplement: Supplementary file 2 [file mmc2.zip]

Archive with 1 entries (1 files):
- Profiles.ino
