# Supplementary material for: VISTO: An open-source device to measure exposure time in psychological experiments
Source: MethodsX. 2021 Jun 22;8:101427. doi: 10.1016/j.mex.2021.101427 (PMC8374506; doi:10.1016/j.mex.2021.101427)
Supplement: Supplementary file 2 [file mmc2.zip › Profiles.ino]

/***
 *
 *   Burst sketch
 *   record 2001 samples at 5KHz sps spanning 400 ms time
 *   print data takes from 140 ms to 300 ms
 *   trial duration must be more than sum of record time and print time
 *   with stim of 16 ms you need at least 600 ms ISI or downgrade samples acquired
 *
 ***/

/* import LCD library to display text
 * on LCD panel 16 col x 2 row */
#include <LiquidCrystal.h>
/* create lcd object */
LiquidCrystal lcd(12, 11, 9, 8, 7, 6);
/* threshold from ref value to
 * detect new state */
byte threshold;
/* Arduino Digital PIN for button
 * to set display level of white */
const byte btnWhite = 4;
/* Arduino Digital PIN for button
 * to set display level of black */
const byte btnBlack = 5;
/* number of analog value acquired to calibration of white and
 * black signals */
const byte sizeCalib = 200;
/* arrays to store white and black
 * begin and end values (a/d 8 bit)and times (ms) */
long whiteRef[2] = {255,0};  // min and max white values
long blackRef[2] = {255,0};  // min and max black values
volatile boolean configura = false;
volatile byte avalConf[2] = {0};
/* index of analog values recorded for calibration
 * and configuration of black and white signals */
volatile byte indexCalib = 0;
volatile boolean pressedWhite = false;
volatile boolean pressedBlack = false;
volatile boolean bStart = false;
const int SAMPLES = 2001; // Number of Samples per acquisition
/* Arduino Digital PIN 2 (interrupt 0)
 * Onset Stim Signal*/
const byte triggerParralelPort = 2;
volatile uint16_t i = 0; // array values index
volatile uint8_t sendStatus = 0; //
volatile uint8_t aval[SAMPLES]; // array analog value
volatile uint8_t copyaVal = 0;

void setup() {
  pinMode(triggerParralelPort, INPUT);
  /* same as in file baudrates.ini */
  pinMode(btnWhite, INPUT_PULLUP);
  pinMode(btnBlack, INPUT_PULLUP);
  //Serial.begin(921600);
  Serial.begin(1000000);
  /* set function "beginReading" on
   * Onset Stim Signal */
  attachInterrupt( 0, beginReading, RISING);
  /*  set up the LCD's number of columns and rows: */
  lcd.begin(16, 2);
  lcd.clear();
  /* clear interrupt flag */
  cli();
  /*set timer1 interrupt at 5KHz */
  TCCR1A = 0; // set entire TCCR1A register to 0
  TCCR1B = 0; // same for TCCR1B
  TCNT1  = 0; //initialize counter value to 0

  /* set compare match register for 5KHz increments
   * ICR1 = (16*10^6)/(8*20000) - 1; must be <65536 */
  ICR1 = 399;
  /* set CS11  bits for 8 prescaler */
  TCCR1B |= (1 << CS11);
  /* turn on CTC mode */
  TCCR1B |= (1 << WGM13) | (1 << WGM12);
  /* Timer/Counter1, Output Compare B Match Interrupt Enable */
  TIMSK1 |= (1 << OCIE1B);
  /* Arduino Mega ADMUX bits
   * AVCC with external capacitor at AREF pin,
   * Left Adjust Result,
   * ADC channel "0" */
  ADMUX = (0<<REFS1) | (1<<REFS0) | (1<<ADLAR);
  ADCSRA = (1<<ADPS2); //  1 MHz clock (13 clock x conversion = 77 KHz)
  ADCSRB = (1<<ADTS2) | (1<<ADTS0); // Timer/Counter1 Compare Match B
  DIDR0 = 1<<ADC0D; // Digital Input Disable Register 0 analog input pins
  /* enable ADC, start conversion,
   * enables auto triggering of the ADC,
   * enables the ADC interrupt */
  ADCSRA |= (1<<ADEN) | (1<<ADSC) | (1<<ADATE) | (1<<ADIE);
   /* set interrupt flag */
  sei();
  lcd.print("PROFILES Ready!");
}

void loop() {
  /* continuosly chek press button white and black
   * for new configuration of levels of white and black */
  if (!digitalRead(btnWhite)) {
    pressedWhite = true;
    conf();
  }
  if (!digitalRead(btnBlack)) {
    pressedBlack = true;
    conf();
  }

  /* when collected 200 values of white or black levels
   *  max and min values are stored and printed to lcd */
  if (indexCalib == sizeCalib) {
    if (pressedWhite)  {
      whiteRef[0] = avalConf[0]; // min value of white
      whiteRef[1] = avalConf[1]; // max value of white
      pressedWhite = false;
      if (blackRef[0] != 255) {
        /* Check if reference values satisfay constraints*/
        check();
      }
    }
    else {
      blackRef[0] = avalConf[0]; // min value of black
      blackRef[1] = avalConf[1]; // max value of black
      pressedBlack = false;
      if (whiteRef[1] != 0) {
        /* Check if reference values satisfay constraints*/
        check();
      }
    }
    configura = false;
    indexCalib = 0;
    lcd.clear();
    lcd.setCursor(0, 0);
    lcd.print("Black");
    lcd.setCursor(6, 0);
    lcd.print(blackRef[0]);
    lcd.setCursor(10, 0);
    lcd.print(blackRef[1]);
    lcd.setCursor(0, 1);
    lcd.print("White");
    lcd.setCursor(6, 1);
    lcd.print(whiteRef[0]);
    lcd.setCursor(10, 1);
    lcd.print(whiteRef[1]);
    /* debug */
    Serial.print(blackRef[0]);
    Serial.print(" ");
    Serial.print(blackRef[1]);
    Serial.print(" ");
    Serial.print(whiteRef[0]);
    Serial.print(" ");
    Serial.print(whiteRef[1]);
    Serial.println();
    delay(1000);
    sei();
   }
  if (sendStatus == 1) {
    Serial.print(aval[0]);
    for (int k=1; k<SAMPLES; k++) {
      Serial.print(",");
      Serial.print(aval[k]);
    }
    Serial.print("\n");
    sendStatus = 0;
	  bitSet(ADCSRA,ADEN);
    }
}

void beginReading() {
  i = 0;
  copyaVal = 1;
}

/*** Interrupt routine ADC ready ***/
ISR(ADC_vect) {
  aval[i] = ADCH;
  /* code executed to set minimum and maximum levels of
   * white and black light (oscillating values due to noise)
   * 200 samples that at 2 KHz per sample span 100 ms time.
   * ATTENTION: oscillation of min and max values in repeted measures
   * means noise interference of frequency lower than 10 Hz.
   * DO NOT USE THE DEVICE in that situation*/
  if (configura) {
    if (indexCalib < sizeCalib) {
      if (aval[i]<avalConf[0]) {
        avalConf[0] = aval[i];
      }
      else if (aval[i]>avalConf[1]) {
        avalConf[1] = aval[i];
      }
        indexCalib++;
    }
    else {
      cli();
    }
  }
  else if (bStart) {
    if (++i >= SAMPLES) {
      i = 0;
      if (copyaVal) {
        copyaVal = 0;
        sendStatus = 1;
	      bitClear(ADCSRA,ADEN);
      }
    }
  }
}

 // reset  OCF1B
 ISR(TIMER1_COMPB_vect)
{
}

 void conf() {
  delay(500);
  avalConf[0] = 255;
  avalConf[1] = 0;
  indexCalib = 0;
  configura = true;
}

void check() {
  // calculate threshold as 10% AD units between black and white values
  threshold = (byte)((float)(whiteRef[0] - blackRef[1]) * .1);
  Serial.print("threshold");
  Serial.print(",");
  Serial.println(threshold);
  /* white min - threshold must be gretaer than black max + threshold !
   * else reset ref value to intial values*/
  if (threshold < 5) {
    String errorConfig = "White Min too low, please repeat configuration...";
    int iLength = errorConfig.length();
    for (int j=0; j<iLength; j++) {
      lcd.clear();
      lcd.setCursor(0, 0);
      lcd.print(errorConfig.substring(j,j+15));
      delay(200);
    }
    whiteRef[0] = 255;
    whiteRef[1] = 0;
    blackRef[0] = 255;
    blackRef[1] = 0;
    bStart = false;
  }
  else {
    bStart = true;
  }
}
